# Supplementary material for: Evaluation of PacBio Long-Read and PCR-Based Short-Read Sequencing for Mitochondrial DNA (mtDNA) Variant Detection, with an Emphasis on Detection and Quantification of mtDNA Deletion
Source: Int J Mol Sci. 2026 Apr 16;27(8):3562. doi: 10.3390/ijms27083562 (PMC13115627; doi:10.3390/ijms27083562)
Supplement: Supplementary file 1 [file ijms-27-03562-s001.zip]

Archive with 3 entries (3 files):
- Supplementary Data - SNV.xlsx
- Supplementary Figures And Tables.pdf
- .DS_Store
